# Supplementary material for: Quality control and considering systematic MIC shifts are key when evaluating the role of mmpR5 (Rv0678) frameshifts in bedaquiline resistance
Source: Antimicrob Agents Chemother. 2025 Aug 14;69(10):e00266-25. doi: 10.1128/aac.00266-25 (PMC12486809; doi:10.1128/aac.00266-25)
Supplement: Supplemental tables — Tables S1 to S3. [file aac.00266-25-s0001.xlsx]

## Sheet: Table S1
Table S1: 148 MICs from Peretokina et al. of pretreatment isolates with wild-type mmpR5 and atpE.
Isolate ID	Days from treatment start	Bedaquiline MIC on 7H11 (μg/mL)b	Bedaquiline MIC on MGIT (μg/mL)c	mmpR5 mutationsd	atpE mutationsd
Ab.001	-10	≤0.03	0.06	wt	wt
Ad	-10	≤0.03	0.12	wt	wt
Gc.001	-10	≤0.03	0.06	wt	wt
Gd	-10	≤0.03	0.06	wt	wt
Ah	-10	≤0.03	0.06	wt	wt
Ai	-10	≤0.03	0.06	wt	wt
Aj	-10	≤0.03	0.12	wt	wt
Gga	-10	≤0.03	0.06	wt	wt
Gh.001	-10	≤0.03	0.12	wt	wt
Gj	-10	≤0.03	0.12	wt	wt
Am.001	-10	≤0.03	0.06	wt	wt
Am.002	-10	≤0.03	0.06	wt	wt
An	-10	≤0.03	0.06	wt	wt
Gla	-10	≤0.03	0.06	wt	wt
Ap	-10	≤0.03	0.12	wt	wt
Aq.001	-10	≤0.03	0.12	wt	wt
Gm	-10	≤0.03	0.12	wt	wt
Gn.001	-10	≤0.03	0.06	wt	wt
Go.001	-10	≤0.03	0.12	wt	wt
Au	-10	≤0.03	0.06	wt	wt
Av	-10	≤0.03	0.12	wt	wt
Gp	-10	≤0.03	0.06	wt	wt
Gq	-10	≤0.03	0.12	wt	wt
Ay	-10	≤0.03	0.12	wt	wt
Gr	-10	≤0.03	0.12	wt	wt
Gsa	-10	≤0.03	0.25	wt	wt
Gt	-10	≤0.03	0.06	wt	wt
Gv.001	-10	≤0.03	≤0.03	wt	wt
Gv.002	-10	≤0.03	≤0.03	wt	wt
Bc.001	-10	0.06	0.12	wt	wt
Gw	-10	≤0.03	0.06	wt	wt
Be	-10	≤0.03	≤0.03	wt	wt
Bf.001	-10	≤0.03	0.12	wt	wt
Bg.001	-10	≤0.03	0.12	wt	wt
Bh	-10	≤0.03	0.25	wt	wt
Bn.101	-10	0.06	0.12	wt	wt
Gy	-10	≤0.03	0.06	wt	wt
Gz	-10	≤0.03	0.12	wt	wt
Bp.001	-10	≤0.03	0.12	wt	wt
Br	-10	≤0.03	0.12	wt	wt
Bs.001	-10	≤0.03	0.12	wt	wt
Hb.001	-10	≤0.03	0.25	wt	wt
Hb.002	-10	≤0.03	0.12	wt	wt
Hc	-10	≤0.03	0.06	wt	wt
Bt.001	-10	≤0.03	0.06	wt	wt
Bu.001	-10	≤0.03	0.06	wt	wt
Bv	-10	0.12	0.25	wt	wt
Bx	-10	≤0.03	0.12	wt	wt
By.001	-10	≤0.03	0.25	wt	wt
By.002	-10	≤0.03	0.25	wt	wt
Jj	-10	≤0.03	0.06	wt	wt
He	-10	≤0.03	0.12	wt	wt
Hg	-10	≤0.03	0.12	wt	wt
Ca.001	-10	≤0.03	0.12	wt	wt
Ca.002	-10	0.06	0.25	wt	wt
Hh.001	-10	0.06	0.12	wt	wt
Cb	-10	≤0.03	0.12	wt	wt
Cc	-10	≤0.03	0.06	wt	wt
Cd	-10	≤0.03	0.06	wt	wt
Hi	-10	≤0.03	0.06	wt	wt
Ce	-10	≤0.03	0.12	wt	wt
Hj	-10	≤0.03	0.12	wt	wt
Hk	-10	≤0.03	0.25	wt	wt
Hm.001	-10	≤0.03	0.06	wt	wt
Ci.001	-10	0.06	0.12	wt	wt
Hn.001	-10	≤0.03	0.06	wt	wt
Hn.002	-10	≤0.03	0.06	wt	wt
Hn.101	-10	≤0.03	0.06	wt	wt
Ho	-10	≤0.03	0.12	wt	wt
Cm	-10	≤0.03	0.25	wt	wt
Hp	-10	≤0.03	0.12	wt	wt
Hr	-10	≤0.03	0.06	wt	wt
Cp	-10	≤0.03	≤0.03	wt	wt
Cq.001	-10	≤0.03	≤0.03	wt	wt
Cr	-10	≤0.03	0.06	wt	wt
Hs	-10	≤0.03	0.12	wt	wt
Cs	-10	≤0.03	0.12	wt	wt
Jg	-10	0.06	0.25	wt	wt
Ct	-10	≤0.03	0.12	wt	wt
Cu.001	-10	≤0.03	0.06	wt	wt
Cv	-10	≤0.03	0.12	wt	wt
Ht	-10	≤0.03	0.12	wt	wt
Cx.001	-10	≤0.03	≤0.03	wt	wt
Cz.001	-10	≤0.03	0.12	wt	wt
Db.001	-10	0.06	0.25	wt	wt
Hw	-10	≤0.03	≤0.03	wt	wt
Dd.001	-10	≤0.03	0.12	wt	wt
Hx	-10	≤0.03	0.06	wt	wt
Df	-10	≤0.03	0.06	wt	wt
Dg.001	-10	≤0.03	0.12	wt	wt
Dg.002	-10	≤0.03	0.06	wt	wt
Dg.003	-10	≤0.03	0.12	wt	wt
Hy	-10	≤0.03	0.06	wt	wt
Dh	-10	≤0.03	0.12	wt	wt
Hz.001	-10	≤0.03	0.25	wt	wt
Ia	-10	≤0.03	0.06	wt	wt
Dk	-10	≤0.03	0.12	wt	wt
Dl	-10	≤0.03	0.12	wt	wt
Dm	-10	≤0.03	0.25	wt	wt
Dn	-10	≤0.03	0.12	wt	wt
If	-10	≤0.03	0.06	wt	wt
Ih.001	-10	0.06	0.25	wt	wt
Do.001	-10	0.06	0.12	wt	wt
Dp.001	-10	≤0.03	0.06	wt	wt
Dq	-10	≤0.03	0.06	wt	wt
Ii	-10	≤0.03	0.12	wt	wt
Ij	-10	≤0.03	0.06	wt	wt
Dr	-10	≤0.03	0.06	wt	wt
Ds	-10	≤0.03	0.25	wt	wt
Il	-10	≤0.03	0.25	wt	wt
Dt	-10	≤0.03	0.06	wt	wt
Du.001	-10	≤0.03	0.12	wt	wt
Im	-10	≤0.03	0.06	wt	wt
Dx	-10	≤0.03	0.25	wt	wt
Dy	-10	≤0.03	0.25	wt	wt
Io	-10	0.06	0.25	wt	wt
Dz	-10	≤0.03	0.06	wt	wt
Ip	-10	≤0.03	0.12	wt	wt
Ea	-10	≤0.03	≤0.03	wt	wt
Ir	-10	≤0.03	0.06	wt	wt
Eb	-10	≤0.03	0.25	wt	wt
It.001	-10	≤0.03	≤0.03	wt	wt
Ec	-10	≤0.03	0.06	wt	wt
Ed.001	-10	≤0.03	0.06	wt	wt
Ef.001	-10	≤0.03	0.06	wt	wt
Iv	-10	≤0.03	0.12	wt	wt
Ei.001	-10	≤0.03	0.25	wt	wt
Ei.002	-10	≤0.03	0.25	wt	wt
Ej.001	-10	≤0.03	0.12	wt	wt
Ek	-10	≤0.03	0.06	wt	wt
En	-10	≤0.03	≤0.03	wt	wt
Eo	-10	≤0.03	0.25	wt	wt
Ep	-10	≤0.03	0.12	wt	wt
Eq.001	-10	≤0.03	0.25	wt	wt
Ix	-10	≤0.03	0.25	wt	wt
Es.001	-10	≤0.03	0.25	wt	wt
Iy	-10	≤0.03	≤0.03	wt	wt
Et	-10	≤0.03	0.25	wt	wt
Iz.001	-10	≤0.03	0.12	wt	wt
Eu	-10	≤0.03	≤0.03	wt	wt
Ja	-10	≤0.03	≤0.03	wt	wt
Jb	-10	≤0.03	0.12	wt	wt
Ew.001	-10	≤0.03	0.06	wt	wt
Jc	-10	≤0.03	0.12	wt	wt
Ey	-10	≤0.03	0.06	wt	wt
Jd	-10	≤0.03	0.06	wt	wt
Fa.001	-10	≤0.03	0.25	wt	wt
Je	-10	≤0.03	0.06	wt	wt
a) Isolates were obtained from other tuberculosis centers on agar plates and recultivated using MGIT.
b) Because 0.03–1 μg/mL was tested for 7H11, the lowest MIC was changed from 0.03 to ≤0.03 to μg/mL and the highest MIC from 2 to >1 μg/mL where applicable.
c) Because 0.03–8 μg/mL was tested for MGIT, the lowest MIC was changed from 0.03 to ≤0.03 to μg/mL and the highest MIC from 16 to >8 μg/mL where applicable.
d) Mutations shown in parentheses were identified in the mixed state.

## Sheet: Table S2
Table S2: MICs from Peretokina et al. of isolates with 7H11 or MGIT MICs in the resistant range based on the WHO CC of 0.25 μg/mL for 7H11 and 1 μg/mL for MGIT.
Isolate ID	Days from treatment start	Bedaquiline MIC on 7H11 (μg/mL)b	Bedaquiline MIC on MGIT (μg/mL)c	mmpR5 mutationsd	atpE mutationsd
Af.101	166	0.25	1	t425g:L142R	(c188t:A63V)
Af.102	236	0.25	2	t425g:L142R	c188t:A63V
Af.103	406	0.25	4	t425g:L142R	c188t:A63V
Af.104a	580	0.25	4	t425g:L142R	wte
Af.105a	672	1	8	t425g:L142R	c188t:A63V
Af.106a	1489	1	>8	t425g:L142R	c188t:A63V
Al.101	503	0.12	2	(cg192c) (gc211g) (g233c:G78A)	wt
Bc.109	972	0.5	0.5	g337a:E113K	wt
Bg.204	688	0.5	2	gc288g	wte
Bg.205	750	0.5	2	gc288g	(g187c:A63P)
Gx.104	350	0.25	2	wt	(g82a:D28N) (g183t:E61D)
Gx.105	558	0.25	4	wt	(g82a:D28N) (g183t:E61D)
Hz.103	529	0.25	2	g193a:G65R	wt
El.102	153	0.25	2	c296t:A99V	wt
Iz.102	433	>1	>8	(t141tc)	g187c:A63P
Iz.103	454	>1	>8	t141tc	g187c:A63P
Iz.104	456	>1	>8	t141tc	g187c:A63P
a) Isolates were obtained from other tuberculosis centers on agar plates and recultivated using MGIT.
b) Because 0.03–1 μg/mL was tested for 7H11, the lowest MIC was changed from 0.03 to ≤0.03 to μg/mL and the highest MIC from 2 to >1 μg/mL where applicable.
c) Because 0.03–8 μg/mL was tested for MGIT, the lowest MIC was changed from 0.03 to ≤0.03 to μg/mL and the highest MIC from 16 to >8 μg/mL where applicable.
d) Mutations shown in parentheses were identified in the mixed state.
e) At least one other isolate from this patient had an atpE mutation.

## Sheet: Table S3
Table S3: Isolates from Peretokina et al. with a single mmpR5 frameshift and wild-type atpE, for which pretreatment isolates were available.
Patient	Isolate ID	Days from treatment start	Bedaquiline MIC on 7H11 (μg/mL)b	Bedaquiline MIC on MGIT (μg/mL)c	mmpR5 mutationsd	atpE mutationsd
1	Gc.001	-10	≤0.03	0.06	wt	wt
	Gc.103	244	0.12	0.25	c192cg	wt
2	Bc.001	-10	0.06	0.12	wt	wt
	Bc.103	291	0.25	0.5	(at434a)	wt
	Bc.105	501	0.25	0.5	(at434a)	wt
	Bc.106	531	0.25	0.5	(at434a)	wt
	Bc.108	713	0.25	0.5	(at434a)	wt
3	Bg.001	-10	≤0.03	0.12	wt	wt
	Bg.201a	526	0.25	0.5	gc288g	wt
	Bg.202	547	0.25	0.5	gc288g	wt
	Bg.203	632	0.25	0.5	gc288g	wt
	Bg.204	688	0.5	2	gc288g	wte
4	Ca.001	-10	≤0.03	0.12	wt	wt
	Ca.002	-10	0.06	0.25	wt	wt
	Ca.101	191	0.06	0.25	g43ga	wt
	Ca.102	225	0.12	0.25	t359tg	wt
5	Ci.001	-10	0.06	0.12	wt	wt
	Ci.101	270	0.12	0.12	(t141tc) ()()	wt
	Ci.102	275	0.25	0.5	(t141tc)	wt
	Ci.103	290	0.25	0.5	t141tc	wt
	Ci.104	317	0.25	0.5	t141tc	wt
6	Ih.001	-10	0.06	0.25	wt	wt
	Ih.102	328	0.12	0.25	(t141tc)	wt
7	Iz.001	-10	≤0.03	0.12	wt	wt
	Iz.101	156	0.12	0.5	t141tc	wt
a) Isolates were obtained from other tuberculosis centers on agar plates and recultivated using MGIT.
b) Because 0.03–1 μg/mL was tested for 7H11, the lowest MIC was changed from 0.03 to ≤0.03 to μg/mL and the highest MIC from 2 to >1 μg/mL where applicable.
c) Because 0.03–8 μg/mL was tested for MGIT, the lowest MIC was changed from 0.03 to ≤0.03 to μg/mL and the highest MIC from 16 to >8 μg/mL where applicable.
d) Mutations shown in parentheses were identified in the mixed state.
e) At least one other isolate from this patient had an atpE mutation.
